# Supplementary material for: Can a Generative Artificial Intelligence Model Be Used to Create Mass Casualty Incident Simulation Scenarios? A Feasibility Study
Source: Healthcare (Basel). 2025 Dec 5;13(24):3184. doi: 10.3390/healthcare13243184 (PMC12732669; doi:10.3390/healthcare13243184)
Supplement: Supplementary file 1 [file healthcare-13-03184-s001.zip]

Archive with 7 entries (7 files):
- Figure S1.png
- File S1.pdf
- File S2.pdf
- Table S1.pdf
- Table S2.pdf
- Table S3.pdf
- Table S4.pdf
